# Supplementary material for: Locust-Derived Biohybrid Muscle Actuators for Low-Power Explosive Jumping
Source: Research (Wash D C). 2025 Oct 21;8:0943. doi: 10.34133/research.0943 (PMC12538119; doi:10.34133/research.0943)
Supplement: Supplementary 1 — Notes S1 to S8 Figs. S1 to S14 Tables S1 to S4 Movies S1 to S7 [file research.0943.f1.zip]

Archive with 8 entries (8 files):
- Movie S1.mp4
- Movie S2.mp4
- Movie S3.mp4
- Movie S4.mp4
- Movie S5.mp4
- Movie S6.mp4
- Movie S7.mp4
- Supplementary_Materials.docx
